# Supplementary material for: Cryptococcal meningitis in systemic lupus erythematosus patients: pooled analysis and systematic review
Source: Emerg Microbes Infect. 2016 Sep 7;5(9):e95–. doi: 10.1038/emi.2016.93 (PMC5113055; doi:10.1038/emi.2016.93)
Supplement: Supplementary Table 1 [file emi201693x1.xls]

## Sheet: Sheet1
Supplementary Table S1 General information of each individual case for pooled analysis
Case	Gender	Other co-existing diseases	Other body sites involved	Age of SLE diagnosed	Age of CM diagnosed	Geographical location	Prognosis	Reference
1	F	No	Lungs	24	31	Guangdong, China	Survived	Zhong Y, Li M, Liu J, Zhang W, Peng F. Cryptococcal meningitis in Chinese patients with systemic lupus erythematosus. Clinical neurology and neurosurgery 2015; 131:59-63.
2	F	No	No	26	32	Guangdong, China	Survived	Zhong Y, Li M, Liu J, Zhang W, Peng F. Cryptococcal meningitis in Chinese patients with systemic lupus erythematosus. Clinical neurology and neurosurgery 2015; 131:59-63.
3	F	No	No	42	42	Guangdong, China	Survived	Zhong Y, Li M, Liu J, Zhang W, Peng F. Cryptococcal meningitis in Chinese patients with systemic lupus erythematosus. Clinical neurology and neurosurgery 2015; 131:59-63.
4	F	No	Blood	24	24	Guangdong, China	Survived	Zhong Y, Li M, Liu J, Zhang W, Peng F. Cryptococcal meningitis in Chinese patients with systemic lupus erythematosus. Clinical neurology and neurosurgery 2015; 131:59-63.
5	F	No	No	17	20	Guangdong, China	Survived	Zhong Y, Li M, Liu J, Zhang W, Peng F. Cryptococcal meningitis in Chinese patients with systemic lupus erythematosus. Clinical neurology and neurosurgery 2015; 131:59-63.
6	F	No	No	12	14	Guangdong, China	Survived	Zhong Y, Li M, Liu J, Zhang W, Peng F. Cryptococcal meningitis in Chinese patients with systemic lupus erythematosus. Clinical neurology and neurosurgery 2015; 131:59-63.
7	F	No	No	13	13	Malaya, Malaysia	Survived	Khairullah S, Sulaiman H, Yahya F, et al. Cryptococcal meningitis and SLE: a diagnostic and therapeutic challenge. Acta reumatologica portuguesa 2014; 39:254-8.
8	F	No	No	10	15	Sao Paulo, Brazil	Died	Cavalcante EG, Montoni JD, Oliveira GT, Campos LM, Paz JA, Silva CA. Fatal cryptococcal meningitis in a juvenile lupus erythematosus patient [in Portuguese]. Revista brasileira de reumatologia 2014; 54:155-8.
9	M	No	Blood	18	19	Porto, Portugal	Survived	Ventura Aguiar P, Lopes V, Martins LS, et al. Cryptococcal infection in non-HIV immunosuppressed patients – Three case reports in a nephrology setting. Medical Mycology Case Reports 2014; 3:14-6.
10	F	No	Blood	20	21	Yunnan, China	Survived	Chen J, Deng DQ, Zhang PL, Zhou XH, Bi YF, Chen CC. Cryptococcus meningitis in a patient with systemic lupus erythematosus: a case report [in Chinese]. Journal of Clinical Dermatology 2014; 43:19-20.
11	F	No	No	35	45	Istanbul, Turkey	Survived	Mete B, Saltoglu N, Vanli E, et al. Simultaneous cryptococcal and tuberculous meningitis in a patient with systemic lupus erythematosus. Journal of Microbiology, Immunology and Infection.
12	F	ND	No	45	48	Jiangsu, China	Survived	Zou Y. Cryptococcal meningitis in systemic lupus erythematosus: report of two cases [in Chinese]. Journal of Practical Traditional Chinese Medicine 2013; 29:585-6.
13	F	No	No	39	40	Shandong, China	Survived	Changzheng Hospital 2012
14	F	No	No	26	27	Lucknow, India	Survived	Prasad R, Singh YP, Agarwal V, Paliwal VK, ma Marak RS, Gupta RK. Cryptococcal meningitis in systemic lupus erythematosus—Magnetic resonance imaging is not good. Indian Journal of Rheumatology 2011; 6:50-2
15	F	No	No	20	23	Lucknow, India	Survived	Prasad R, Singh YP, Agarwal V, Paliwal VK, ma Marak RS, Gupta RK. Cryptococcal meningitis in systemic lupus erythematosus—Magnetic resonance imaging is not good. Indian Journal of Rheumatology 2011; 6:50-2
16	M	No	No	47	47	Kanazawa, Japan	Survived	Matsumura M, Kawamura R, Inoue R, Yamada K, Kawano M, Yamagishi M. Concurrent presentation of cryptococcal meningoencephalitis and systemic lupus erythematosus. Modern rheumatology / the Japan Rheumatism Association 2011; 21:305-8.
17	F	Coinfection: Tuberculosis	No	31	32	Beijing, China	Survived	Guo YQ, Chen S, Jia Y. Concurrent of cryptococcal meningitis and pulmonary tuberculosis in systemic lupus erythematosus: a case report. [in Chinese] Chinese Journal of General Practitioners 2011; 10:527-8.
18	F	Intracerebral hemorrhage	No	26	32	Guangdong, China	Survived	Li HY, Lu ZQ, Hu XQ. Cryptococcus neoformans meningitis and cerebral hemorrhage in systemic lupus erythematosus: a case report and review of literature. [in Chinese] China Clinical Practical Medicine 2010; 4:231-2.
19	F	No	No	32	39	Jiangsu, China	Died	Mo YF, Chen WR. cryptococcus neoformans meningitis in systemic lupus erythematosus: report and analysis of one case. [in Chinese] Chinese Journal of Misdiagnostics 2010; 10:1481-2.
20	F	No	No	25	27	Hubei, China	Survived	Changzheng Hospital 2010
21	F	No	No	16	17	Medellin, Colombia	Survived	Gonzalez LA, Vasquez G, Restrepo JP, Velasquez M, Ramirez LA. Cryptococcosis in systemic lupus erythematosus: A series of six cases. Lupus 2010; 19:639-45.
22	F	No	Blood	24	24	Medellin, Colombia	Survived	Gonzalez LA, Vasquez G, Restrepo JP, Velasquez M, Ramirez LA. Cryptococcosis in systemic lupus erythematosus: A series of six cases. Lupus 2010; 19:639-45.
23	F	No	Blood, skin	36	39	Medellin, Colombia	Survived	Gonzalez LA, Vasquez G, Restrepo JP, Velasquez M, Ramirez LA. Cryptococcosis in systemic lupus erythematosus: A series of six cases. Lupus 2010; 19:639-45.
24	M	No	No	18	18	Medellin, Colombia	Survived	Gonzalez LA, Vasquez G, Restrepo JP, Velasquez M, Ramirez LA. Cryptococcosis in systemic lupus erythematosus: A series of six cases. Lupus 2010; 19:639-45.
25	M	No	No	17	17	Medellin, Colombia	Survived	Gonzalez LA, Vasquez G, Restrepo JP, Velasquez M, Ramirez LA. Cryptococcosis in systemic lupus erythematosus: A series of six cases. Lupus 2010; 19:639-45.
26	F	No	No	14	15	Hunan, China	Died	He YY, Li Y, Chen MC, et al. Cryptococcal meningitis in systemic lupus erythematosus: report of one case. [in Chinese] Chinese Journal of Integrated Traditional and Western Nephrology 2009; 10:734-.
27	F	No	No	42	42	Chongqing, China	Survived	Wang L, Zhi ZF, Hao F, Zhong BY. Cryptococcal meningitis in systemic lupus erythematosus in one patient. [in Chinese] Chinese Journal of Mycology 2009; 4:106-7.
28	F	Rheumatoid arthritis	No	36	36	Shandong, China	Survived	Changzheng Hospital 2009
29	F	Type 2 diabetes mellitus; coinfection: Aspergillus	Kidneys and lungs	65	67	Mie, Japan	Died	Suzuki K, Nakase K, Ino K, Sugawara Y, Sekine T, Katayama N. Breakthrough cryptococcosis in a patient with systemic lupus erythematosus (SLE) receiving micafungin. Journal of Infection and Chemotherapy 2008; 14:311-4.
30	M	No	Blood	19	32	Seoul, Korea	Survived	Kwok SK, Seo SH, Ju JH, et al. Cryptococcal meningitis presenting with isolated sixth cranial nerve palsy in a patient with systemic lupus erythematosus. Journal of Korean medical science 2008; 23:153-5.
31	F	No	No	14	15	Shanghai, China	Died	Changzheng Hospital 2008
32	F	No	No	34	37	Jiangsu, China	Survived	Shen SJ, Zhang YW, Dong XL, Zhao LJ, Cai H. Cryptococcus neoformans meningitis in systemic lupus erythematosus: a case report. [in Chinese] Journal of Chinese Physicia 2007; 9:952-.
33	F	No	Blood	30	30	Maryland, USA	Survived	Huston KK, Gelber AC. Simultaneous presentation of cryptococcal meningitis and lupus nephritis. The Journal of rheumatology 2005; 32:2501-2.
34	F	Giant condyloma acuminatum	No	31	34	Guangdong, China	Died	Lin T, Li HW. Cryptococcus neoformans meningitis and giant condyloma acuminatum in one patient with systemic lupus erythematosus. [in Chinese] Guangdong Medical Journal 2005; 25:1052-.
35	F	No	No	25	25	Shanghai, China	Survived	Shi NF, Li X, Zheng J. Cryptococcus neoformans meningitis in systemic lupus erythematosus: a case report. [in Chinese] Chinese Journal of General Practitioners 2005; 4:99-.
36	F	Coinfection: Tuberculosis	No	44	47	Sichuan, China	Died	Jiang L. Cryptococcal meningitis in systemic lupus erythematosus. [in Chinese] Journal of Practical Diagnosis and Therapy 2004; 18:497-8.
37	F	No	No	12	13	Taiwan, China	Survived	Liou J, Chiu C, Tseng C, Chi C, Fu L. Cryptococcal meningitis in pediatric systemic lupus erythematosus Mycoses. 2003;46:153-6.
38	F	No	No	56	56	Hebei, China	Died	Bi DM, Song SL, Cai Q. Diagnostic Analysis of cryptococcal meningitis in systemic lupus erythematosus. [in Chinese] Clinical Misdiagnosis & Mistherapy 2003; 6:366-7.
39	F	No	No	20	24	Shanghai, China	Survived	Cai Q, Han XH, Bi DM. Two cases of Cryptococcal meningitis in systemic lupus erythematosus. [in Chinese] Journal of Clinical Internal Medicine 2003; 20:336-.
40	F	No	No	45	45	Shandong, China	Died	Huang ZQ. Analysis of two misdiagnosed cases fo central nervous system infections in systemic lupus erythematosus. [in Chinese] Clinical Medicine of China 2003; 19:1151-2.
41	F	Herpes zostertype, type 2 diabetes mellitus	No	33	37	Zhejiang,China	Survived	Changhai Hospital 2003
42	F	No	Blood	23	24	Hubei, China	Survived	Chen YJ, Hu P, Xu SZ. Treating cryptococcal meningitis with combination of fluconazole and itraconazole: report of one case. [in Chinese] Chinese Journal of Dermatology 1999; 32.
43	F	No	Blood and lungs	33	46	Bologna, Italy	Survived	Tumietto F, Raimondi C, Frasca GM, et al. Disseminated cryptococcosis in a lupus nephritis patient under long-term immunosuppression. Nephrology, dialysis, transplantation : official publication of the European Dialysis and Transplant Association - European Renal Association 1995; 10:896-9.
44	F	Autoimmune hemolytic anemia	No	50	51	Tokushima, Japan	Survived	Ogushi F, Tamura M, Ozaki T, et al. A case of cryptococcal meningitis improved in the treatment of high dose ketoconazole. [in Japanese] Kansenshogaku zasshi The Journal of the Japanese Association for Infectious Diseases 1995; 59:405-10.
45	F	No	No	10	18	Fukuoka, Japan	Survived	Takeda S, Tatara I, Kono K, Arakawa K. A case report: cryptococcal meningitis and fluconazole therapy. [in Japanese] Kansenshogaku zasshi The Journal of the Japanese Association for Infectious Diseases 1994; 68:1417-20.
46	F	No	No	21	25	Providence, USA	Survived	Zimmermann Iii B, Spiegel M, Lally EV. Cryptococcal meningitis in systemic lupus erythematosus. Seminars in Arthritis and Rheumatism 1992; 22:18-24.
47	F	No	No	22	22	Providence, USA	Survived	Zimmermann Iii B, Spiegel M, Lally EV. Cryptococcal meningitis in systemic lupus erythematosus. Seminars in Arthritis and Rheumatism 1992; 22:18-24.
48	F	No	Lungs	21	21	Tochigi, Japan	Survived	Kimura K, Hatakeyama M, Miyagi J, et al. A case of systemic lupus erythematosus with cryptococcal meningitis successfully treated with amphotericin B and 5-FC. [in Japanese] Nihon Naika Gakkai zasshi The Journal of the Japanese Society of Internal Medicine 1986; 75:406-13.
49	F	Progressive multifocal leukoencephalopathy, thymoma	No	36	40	St Louis, USA	Died	Malas D, Weiss S. Progressive multifocal leukoencephalopathy and cryptococcal meningitis with systemic lupus erythematosus and thymoma. Annals of neurology 1977; 1:188-91.
50	F	No	No	48	50	Bristol, UK	Died	Speller DCE, Fakunle F, Cairns SA, Stephens M. Cryptococcal meningitis complicating systemic lupus erythematosus: two patients treated with flucytosine and amphotericin B. Journal of Clinical Pathology 1977; 30:254-61.
51	F	No	Blood	52	58	Bristol, UK	Died	Speller DCE, Fakunle F, Cairns SA, Stephens M. Cryptococcal meningitis complicating systemic lupus erythematosus: two patients treated with flucytosine and amphotericin B. Journal of Clinical Pathology 1977; 30:254-61.
52	F	No	Blood	30	40	Newfoundland, Canada	Survived	Roberts SH, Gault MH, Fardy PW. Occurrence of two cases of cryptococcosis within 3 months on the same general medical ward. Canadian Medical Association journal 1976; 115:537-8.
53	M	No	No	41	41	New York, USA	Survived	Khan MA, Sbar S. Cryptococcal meningitis in steroid-treated systemic lupus erythematosus. Postgraduate medical journal 1975; 51:660-2.
54	F	No	No	43	46	London, UK	Survived	Collins JV, Tong D, Bucknall RG, Warin AP. Cryptococcal meningitis as a complication of systemic lupus erythematosus treated with systemic corticosteroids. Postgraduate medical journal 1972; 48:52-5.
55	F	No	No	26	26	New York, USA	Died	Collins DN, Oppenheim IA, Edwards MR. Cryptococcosis associated with systemic lupus erythematosus. Light and electron microscopic observations on a morphologic variant. Archives of pathology 1971; 91:78-88.

## Sheet: Sheet2
Demographic characteristics of individual cases
	Note
Female/male ratio	8.17:1 (49/6)
Age
CM diagnosed within one year after the SLE diagnosed (years)	28 (50.09 %)
Median age when a definite SLE diagnosed (years)	26 (IQR: 20 to 39)
Median age when a definite CM diagnosed (years)	32 (IQR: 21 to 42)
Cases between 10-19 year’s old	11 (20.00%)
Cases between 20-29 year’s old	14 (25.45%)
Cases between 30-39 year’s old	12 (21.82%)
Cases between 40-49 year’s old	13 (23.64% )
Cases older than 50 year’s old	5 (9.09%)
Duration from SLE-D to CM-D (months)	12 (IQR:4 to 48)
Duration from SLE-D to CM-S (months)	12 (IQR:3.25 to 47)
Duration from CM-S to Crypto-D (days)	13 (IQR:7 to 30)
Other body parts infected by cryptococcus	blood (n=11), lung (n=4), kidney (n=1) and skin (n=1)
Pre-existing conditions	eight cases, type 2 diabetes mellitus (n=2), tuberculosis infection (n=2), intracerebral hemorrhage (n=1), progressive multifocal leukoencephalopathy (n=1), thymoma (n=1) and rheumatoid arthritis (n=1), autoimmune hemolytic anemia (n=1)
Corticosteroids used before infection (mg/day)	median dose of prednisone equivalent (mg/day): 30 (IQR: 15, 50)
＜20 vs. ≥20 P equivalent in mortality rate (mg/day)	P=0.14
＜30 vs. ≥30 P equivalent in mortality rate (mg/day)	P=0.02
＜40 vs. ≥40 P equivalent in mortality rate (mg/day)	P=0.02
＜50 vs. ≥50 P equivalent in mortality rate (mg/day)	P=0.60
＜60 vs. ≥60 P equivalent in mortality rate (mg/day)	P=1.00
Outcome	Died (n=13); survived (n=42)
CM: cryptococcal meningitis; SLE: systemic lupus erythematosus; SLE-D: when systemic lupus erythematosus diagnosed; CM-D: when cryptococcal meningitis diagnosed; CM-S: when symptoms or signs of cryptococcal meningitis emerged; IQR: Interquartile Ranges.
