# Supplementary material for: Cryptococcal meningitis in systemic lupus erythematosus patients: pooled analysis and systematic review
Source: Emerg Microbes Infect. 2016 Sep 7;5(9):e95–. doi: 10.1038/emi.2016.93 (PMC5113055; doi:10.1038/emi.2016.93)
Supplement: Supplementary Table 2 [file emi201693x2.xls]

## Sheet: Sheet1
Supplementary Table S2 General information of studies included for meta-analysis
Study	City, Country	Study base	Diagnostic criteria of SLE	Diagnostic criteria of CM	Study period (y)	Total SLE cases	Cases of CM + SLE	Prevalence (%)	Subgroup	Ref
1	Shanghai, China	Hospital-based	1997* version	India ink, culture,or cryptococcal antigen latex agglutination test	15 (2000-2015)	2642	5	0.0019	Asia	Original data from our hospitals, 2015
2	Guangdong, China	Hospital-based	1982* version	India ink and/or culture	5 (2008-2013)	631	6	0.0095	Asia	Zhong Y, Li M, Liu J, Zhang W, Peng F. Cryptococcal meningitis in Chinese patients with systemic lupus erythematosus. Clinical neurology and neurosurgery 2015; 131:59-63.
3	Buenos Aires, Argentina	Hospital-based	1997 version	based on a previous guideline*	11 (2001-2012)	208	5	0.024	Americas	Vinicki JP, Pellet SC, Pappalardo C, et al. Invasive fungal infections in Argentine patients with systemic lupus erythematosus. Lupus 2013; 22:892-8.
4	Jinan, China	Hospital-based	unclear	based on a previous guideline**	6 (2004-2010)	1534	6	0.0039	Asia	Fan YC, Li WG, Zheng MH, Gao W, Zhang YY, Song LJ. Invasive fungal infection in patients with systemic lupus erythematosus: experience from a single institute of Northern China. Gene 2012; 506:184-7.
5	San Luis Potosi, Mexico	Hospital-based	1997 version	culture	7 (2004-2011)	309	2	0.0065	Americas	Martinez-Martinez MU, Herrera-van Oostdam D, Roman-Acosta S, Magana-Aquino M, Baranda-Candido L, Abud-Mendoza C. Invasive Fungal Infections in Patients with Systemic Lupus Erythematosus. Journal of Rheumatology 2012; 39:1814-8.
6	Taiwan, China	Hospital-based	1982 version	based on a previous guideline*	21 (1988-2009)	2397	9	0.0038	Asia	Weng CT, Lee NY, Liu MF, et al. A retrospective study of catastrophic invasive fungal infections in patients with systemic lupus erythematosus from southern Taiwan. Lupus 2010; 19:1204-9.
7	Medellin, Colombia	Hospital-based	American College of Rheumatology (ACR) criteria, version unknown	India ink, culture,or cryptococcal antigen latex agglutination test	4 (2001-2005)	292	5	0.0171	Americas	Gonzalez LA, Vasquez G, Restrepo JP, Velasquez M, Ramirez LA. Cryptococcosis in systemic lupus erythematosus: A series of six cases. Lupus 2010; 19:639-45.
8	Seoul, Korea	Hospital-based	1997 version	culture	12 (1997-2009)	1420	5	0.0035	Asia	Kim JM, Kim KJ, Yoon HS, et al. Meningitis in Korean patients with systemic lupus erythematosus: analysis of demographics, clinical features and outcomes; experience from affiliated hospitals of the Catholic University of Korea. Lupus 2011; 20:531-6.
9	Manila, Philippines	Hospital-based	1982 version	India ink, culture,or cryptococcal antigen latex agglutination test	10 (1997-2007)	1580	7	0.0044	Asia	Vargas PJ, King G, Navarra SV. Central nervous system infections in Filipino patients with systemic lupus erythematosus. Int J Rheum Dis 2009; 12:234-8.
10	Mexico City , Mexico	Hospital-based	1982 version	culture and microscopy	18 (1988-2006)	1411	3	0.0021	Americas	Baizabal-Carvallo JF, Delgadillo-Marquez G, Estanol B, Garcia-Ramos G. Clinical characteristics and outcomes of the meningitides in systemic lupus erythematosus. European neurology 2009; 61:143-8.
11	Shanghai, China	Hospital-based	1982 version	culture and microscopy	10 (1995-2005)	1684	12	0.0071	Asia	Yang CD, Wang XD, Ye S, et al. Clinical features, prognostic and risk factors of central nervous system infections in patients with systemic lupus erythematosus. Clinical rheumatology 2007; 26:895-901.
12	Taiwan, China	Hospital-based	1997 version	culture	26 (1978-2004)	2344	10	0.0043	Asia	Chen HS, Tsai WP, Leu HS, Ho HH, Liou LB. Invasive fungal infection in systemic lupus erythematosus: an analysis of 15 cases and a literature review. Rheumatology (Oxford, England) 2007; 46:539-44.
13	Taiwan, China	Hospital-based	1982 version	culture	20 (1983-2003)	3165	10	0.0032	Asia	Hung JJ, Ou LS, Lee WI, Huang JL. Central nervous system infections in patients with systemic lupus erythematosus. The Journal of rheumatology 2005; 32:40-3.
14	New York, America	Hospital-based	1971* version	culture	10 (1966-1976)	223	2	0.009	Americas	Ginzler E, Diamond H, Kaplan D, Weiner M, Schlesinger M, Seleznick M. Computer analysis of factors influencing frequency of infection in systemic lupus erythematosus. Arthritis & Rheumatism 1978; 21:37-44.
1971*: Cohen AS, Reynolds WE, Franklin EC, Kulka JP, Ropes MW, Shulman LE, Wallace SL: Preliminary criteria for the classification of systemic lupus erythematosus. Bull Rheum Dis 21:643-648, 1971
1982*: Tan EM, Cohen AS, Fries JF, Masi AT, McShane DJ, Rothfield NF et al (1982) The revised criteria for the classification of systemic lupus erythematosus. Arthritis Rheum 25:1271–1277
1997*: Hochberg MC. (1997) Updating the American College of Rheumatology revised criteria for the classification of systemic lupus erythematosus. Arthritis Rheum;40:1725–34.
previous guideline*: Ascioglu S, Rex JH, de Pauw B, et al. Defining opportunistic invasive fungal infections in immunocompromised patients with cancer and hematopoietic stem cell transplants: an international consensus. Clin Infect Dis 2002; 34: 7–14.
previous guideline**: De Pauw, B., et al., 2008. Revised definitions of invasive fungal disease from the European Organization for Research and Treatment of Cancer/Invasive Fungal Infections Cooperative Group and the National Institute of Allergy and Infectious Diseases Mycoses Study Group (EORTC/MSG) Consensus Group. Clin. Infect. Dis. 46, 1813–1821.
