# Supplementary material for: Cryptococcal meningitis in systemic lupus erythematosus patients: pooled analysis and systematic review
Source: Emerg Microbes Infect. 2016 Sep 7;5(9):e95–. doi: 10.1038/emi.2016.93 (PMC5113055; doi:10.1038/emi.2016.93)
Supplement: Supplementary Table 3 [file emi201693x3.xls]

## Sheet: clinical manifestations
Supplementary Table S3 Clinical manifestations and laboratory examinations of each individual case
Case	Reference	Fever	Headache	Nausea	Vomiting	Neck rigidity	Changes in mental state	Vision involved	Papilledema	Seizure	Psychiatric disorder	Twitching	Paralysis	SLEDAI-2K
1	Zhong, Y. 2015	Pos	Pos	Neg	Neg	Neg	Neg	Neg	Neg	Neg	Neg	Neg	Neg	8
2	Zhong, Y. 2015	Pos	Pos	Neg	Pos	Pos	Pos	Neg	Neg	Pos	Neg	Neg	Neg	8
3	Zhong, Y. 2015	Pos	Pos	Neg	Neg	Neg	Pos	Neg	Neg	Neg	Neg	Neg	Neg	28
4	Zhong, Y. 2015	Pos	Pos	Neg	Neg	Neg	Neg	Neg	Neg	Neg	Neg	Neg	Neg	12
5	Zhong, Y. 2015	Pos	Pos	Neg	Pos	Neg	Neg	Neg	Neg	Neg	Neg	Neg	Neg	2
6	Zhong, Y. 2015	Pos	Pos	Neg	Pos	Neg	Neg	Neg	Neg	Neg	Neg	Neg	Neg	1
7	Khairullah, S. et al. 2014	Pos	Pos	Pos	ND	Pos	ND	Double vision	ND	Neg	Neg	Neg	Neg	ND
8	Cavalcante, E. G.et al. 2014	Neg	Pos	Pos	Pos	Pos	Lethargy	ND	ND	Neg	Neg	Neg	Neg	6
9	Ventura A. P. et al. 2014	Pos	Neg	Neg	ND	Neg	Neg	Neg	Neg	Neg	Neg	Neg	Neg	ND
10	Chen, J. et al. 2014	Pos	Pos	ND	ND	ND	ND	ND	ND	Neg	Neg	Neg	Neg	ND
11	Mete, B. et al. 2013	Pos	Pos	Pos	Pos	Pos	Somnolence	ND	ND	Neg	Neg	Pos	Pos	10
12	Zou, Y. et al. 2013	Pos	Pos	ND	ND	ND	ND	ND	ND	Neg	Neg	Neg	Neg	ND
13	Changzheng Hospital 2012	Pos	Pos	Neg	Pos	Neg	Neg	Neg	Neg	Neg	Neg	Neg	Neg	12
14	Prasad, R et al. 2011	Pos	Pos	Neg	Pos	Neg	Neg	Neg	Neg	Neg	Neg	Neg	Neg	ND
15	Prasad, R et al. 2011	39°C	ND	ND	ND	Neg	ND	ND	Bilateral papilledema	Pos	Neg	Neg	Neg	ND
16	Matsumura, M. et al. 2011	Pos	Pos	ND	ND	Pos	Hallucination, agnosia	ND	ND	Neg	Neg	Neg	Neg	5
17	Guo, Y. Q. et al. 2011	Pos	Pos	Pos	Pos	ND	ND	Blurred vision	ND	Neg	Neg	Neg	Neg	ND
18	Li, H. Y. et al. 2010	High-grade fever	Neg	ND	ND	Neg	Neg	Neg	ND	Neg	Neg	Pos	Neg	ND
19	Mo, Y. F. et al. 2010	High-grade fever	ND	ND	ND	Pos	Obnubilation	ND	ND	Neg	Neg	Neg	Neg	ND
20	Changzheng Hospital 2010	Low-grade fever	Pos	Neg	Pos	Neg	Neg	Neg	Neg	Neg	Neg	Neg	Neg	0
21	Gonzalez, L. A. et al. 2010	Pos	Pos	ND	ND	Pos	ND	ND	ND	Neg	Neg	Neg	Neg	0
22	Gonzalez, L. A. et al. 2010	Pos	Pos	ND	Pos	ND	ND	ND	ND	Neg	Neg	Neg	Neg	14
23	Gonzalez, L. A. et al. 2010	Pos	Pos	ND	ND	ND	Coma	ND	ND	Neg	Neg	Neg	Neg	0
24	Gonzalez, L. A. et al. 2010	ND	Pos	ND	Pos	ND	ND	Double vision	ND	Pos	Neg	Neg	Pos	8
25	Gonzalez, L. A. et al. 2010	ND	Pos	ND	Pos	Pos	ND	ND	ND	Neg	Neg	Neg	Neg	0
26	He, Y. Y. et al. 2009	Neg	Pos	ND	Pos	Neg	ND	Blurred vision	ND	Neg	Neg	Neg	Neg	ND
27	Wang, L. et al. 2009	Pos	ND	Pos	Pos	Pos	ND	ND	ND	Neg	Neg	Neg	Neg	ND
28	Changzheng Hospital 2009	Neg	Pos	Pos	Pos	Neg	Neg	Neg	Neg	Neg	Neg	Neg	Neg	8
29	Suzuki, K. et al. 2008	38.2°C	Pos	Pos	Neg	Neg	Disoriented, floating sensation	ND	ND	Neg	Neg	Neg	Neg	ND
30	Kwok, S. K.et al. 2008	Pos	Mild headache	Neg	Pos	Neg	Neg	Double vision	Neg	Neg	Neg	Neg	Neg	ND
31	Changzheng Hospital 2008	Neg	Pos	Neg	Neg	Neg	Neg	Neg	Neg	Neg	Neg	Neg	Neg	8
32	Shen, S. J. et al. 2007	Pos	Pos	ND	ND	Pos	ND	Blurred vision	Pos	Neg	Neg	Neg	Neg	ND
33	Huston, K. et al. 2005	Neg	Mild intermittent headache	Neg	Neg	Neg	Neg	Neg	Neg	Neg	Neg	Neg	Neg	ND
34	Lin, T. et al. 2005	Pos	Pos	ND	Pos	Pos	Obnubilation	ND	ND	Neg	Neg	Neg	Pos	ND
35	Shi, N. F. et al. 2005	High-grade fever	Pos	ND	Pos	ND	ND	ND	ND	Pos	Neg	Neg	Neg	ND
36	Jiang, L. et al. 2004	Neg	Pos	Pos	Neg	Neg	Neg	Neg	Neg	Neg	Neg	Neg	Neg	ND
37	Liou, J. et al. 2003	Low-grade fever	Pos	Neg	Pos	Neg	Neg	Neg	Neg	Neg	Neg	Neg	Neg	ND
38	Bi, D. M. et al. 2003	Pos	Pos	ND	Neg	Pos	Light coma	Neg	ND	Neg	Neg	Neg	Neg	ND
39	Cai, Q. et al. 2003	Pos	Pos	ND	Pos	ND	Obnubilation	ND	ND	Neg	Neg	Neg	Neg	ND
40	Huang, Z. Q. et al. 2003	High-grade fever	Pos	ND	ND	Neg	ND	ND	ND	Neg	Neg	Neg	Neg	ND
41	Changhai Hospital 2003	37.8-38.9°C	Pos	Neg	Neg	Pos	Obnubilation	Neg	Neg	Neg	Neg	Pos	Neg	0
42	Chen, Y. J. et al. 1999	ND	Severe headache	ND	ND	Neg	ND	ND	ND	Neg	Neg	Neg	Neg	ND
43	Tumietto, F. et al. 1995	36.5°C	Pos	Pos	Pos	Neg	Neg	Neg	Pos	Neg	Neg	Neg	Neg	ND
44	Ogushi F et al, 1995	39.1°C	Pos	Pos	Pos	Pos	Neg	Neg	Neg	Neg	Neg	Neg	Neg	ND
45	Takeda S et al, 1994	Pos	Neg	Neg	Neg	Neg	Neg	Neg	Neg	Neg	Neg	Neg	Neg	ND
46	Zimmermann i. B. et al. 1992	Pos	Pos	ND	ND	Neg	ND	ND	ND	Neg	Neg	Neg	Neg	ND
47	Zimmermann i. B. et al. 1992	Pos	Pos	Neg	Neg	Neg	Mental confusion, disorientation	Neg	Neg	Neg	Neg	Neg	Neg	ND
48	Kimura K, 1986	36.7°C	Pos	Neg	Neg	Pos	Neg	Neg	Neg	Neg	Neg	Neg	Neg	ND
49	Malas, D. et al. 1977	ND	ND	ND	ND	ND	ND	ND	Neg	Neg	Neg	Neg	Neg	ND
50	Speller, D. C. E. et al. 1977	40°C	Pos	Neg	Neg	Neg	Somnolence	Neg	Neg	Neg	Neg	Neg	Neg	ND
51	Speller, D. C. E. et al. 1977	ND	Pos	ND	Neg	Pos	ND	ND	Bilateral papilloedema	Neg	Neg	Neg	Neg	ND
52	Roberts, S. H. et al. 1976	ND	ND	ND	ND	ND	ND	ND	ND	Neg	Neg	Neg	Neg	ND
53	Khan, M. A. et al. 1975	Pos	Neg	ND	ND	Pos	Mental confusion	ND	ND	Pos	Neg	Neg	Neg	ND
54	Collins, J. V. et al. 1972	39.7°C	Neg	Neg	Neg	Neg	Somnolence	Neg	Neg	Neg	Neg	Neg	Neg	ND
55	Collins, D. N et al. 1971	ND	Pos	ND	ND	ND	ND	Double vision	ND	Neg	Neg	Neg	Neg	ND

## Sheet: laboratory findings-CSF
Case	Appearance	Pressure (mmH2O)	Glucose (mg/dl)	Protein (mg/L)	Chlorine (mmol/L)	Cell (/μl)	Ink stain	Culture	CrAg
1	ND	125	44.82	410	ND	WBC: 10	Pos	Neg	ND
2	ND	350	20.16	1210	ND	WBC: 42	Pos	C. neoformans	ND
3	ND	300	48.78	400	ND	WBC: 8	Pos	Neg	ND
4	ND	100	52.74	180	ND	WBC: 14	Pos	C. neoformans	ND
5	ND	360	27	250	ND	WBC: 20	Pos	C. neoformans	ND
6	ND	130	58.32	1110	ND	WBC: 240	Pos	C. neoformans	ND
7	Clear	230	12.6	850	ND	Erythrocytes:20; WBC 40 (Polymorph: 100%; Lymphocyte:0%)	Neg	C. neoformans	1:2
8	ND	480	16	660	ND	WBC: 500 (Mononuclear cells: 26% ; Neutrophils 74%)	Pos	C. neoformans	ND
9	Clear	260	ND	ND	ND	ND	Pos	C. neoformans	ND
10	ND	280	14.76	1130	119	Total cell:140	Neg	C. laurentii	ND
11	ND	ND	ND	ND	ND	WBC: 160 (lymphocytes: 80% )	Pos	C. neoformans	ND
12	ND	ND	ND	ND	ND	ND	Pos	C. neoformans	ND
13	Clear	250	41.4	489	132	Total cell: 2	Pos	C. neoformans	ND
14	ND	ND	45	1820	ND	Total cell:50 (lymphocytes 100%)	Pos	C. neoformans	Pos
15	ND	ND	50	350	ND	Total cell:90 (lymphocytes 100%)	Pos	ND	Pos
16	ND	ND	60	1460	ND	WBC:212 (neutrophils 2, lymphocytes 210), unclassified 29	Pos	C. neoformans	1:2048
17	Clear	210	5.22	2370	116	No cells	Pos	Pos	Pos
18	ND	330	20.16	2021	113.2	WBC:42 (N: 25%; L: 75%)	Pos	C. neoformans	ND
19	ND	ND	ND	ND	ND	ND	Pos	C. neoformans	ND
20	Clear	400	46.8	647	122	WBC:2	Pos	C. neoformans	1:320
21	ND	ND	24	1610	ND	WBC:74 ; P:10 ; M:64	Pos	C. neoformans	Pos
22	ND	ND	18	450	ND	WBC: 16; P: 15; M:1	Neg	C. neoformans	Pos
23	ND	ND	16	960	ND	WBC: 32; P: 28; M:4	Pos	C. neoformans	Neg
24	ND	ND	28	1420	ND	WBC: 58; P: 16; M:42	Neg	C. neoformans	Pos
25	ND	ND	40	500	ND	WBC: 85; P: 9; M:76	Neg	C. neoformans	Pos
26	Clear	ND	29.7	ND	106.1	Total cell 20; WBC: 10	ND	C. neoformans	ND
27	ND	190	18	1042	122.6	Total cell: 220; WBC: 100; RBC: 0	Pos	C. neoformans	ND
28	Clear	270	46.8	3830	126	WBC:6; RBC:2	Pos	C. neoformans	160
29	ND	ND	ND	ND	ND	Total cell:5	Pos	C. neoformans	ND
30	ND	571	73	1790	ND	WBC: 2	Pos	C. neoformans	Pos
31	Clear	250	81	1600	126	0	Pos	C. neoformans	ND
32	ND	ND	37.8	510	119	ND	Pos	C. neoformans	ND
33	ND	ND	Normal	Normal	ND	WBC: 2	ND	C. neoformans	ND
34	ND	ND	10.8	1430	108	ND	Pos	Pos	ND
35	Clear	200	112.32	410	112.7	WBC: 4	Pos	ND	ND
36	ND	200	34.02	1850	111.2	WBC:380 (P:15%; M:13%)	Pos	C. neoformans	ND
37	ND	270	29	720	ND	RBC: 0; WBC 36 (neutrophils 20%, lymphocytes 80%),	Pos	C. neoformans	1:128
38	Colorless and turbid	400	18	920	125	Total cell:74; WBC:72 (Mononuclear cells: 6% ; polymorphonuclear granulocytes 94%)	Pos	Pos	ND
39	ND	450	ND	ND	ND	ND	Pos	ND	ND
40	ND	500	90	3000	ND	WBC: 3.5	Pos	ND	ND
41	Clear	200	36	3900	128	Total cell 40; WBC:28;Mononuclear:30%; Multinuclear:70%	Pos	Pos	ND
42	ND	ND	ND	ND	ND	ND	Pos	Pos	ND
43	ND	ND	ND	ND	ND	ND	ND	C. neoformans	Pos
44	ND	330	50	800	ND	Total cell:211	Pos	C. neoformans	ND
45	ND	240	79	800	ND	Total cell: 32	Pos	Pos	1:512
46	ND	ND	23	1720	ND	WBC: 211 (Neutrophils 75%)	Neg	Pos	1:128
47	ND	ND	68	1200	ND	RBC:6-75; WBC: 3	Neg	ND	1:1024
48	ND	200	32	500	ND	Total cell: 159 (Mononuclear:125; Multinuclear:34)	Pos	C. neoformans	1:256
49	ND	ND	ND	ND	ND	ND	ND	C. neoformans	ND
50	ND	ND	ND	ND	ND	ND	Pos	C. neoformans	1:400
51	ND	400	ND	490	ND	No cells	ND	C. neoformans	ND
52	ND	ND	40	740	ND	ND	Pos	C. neoformans	ND
53	Clear	200	38	2680	ND	WBC:1000 (P:82%;L13%)	Pos	C. neoformans	ND
54	Clear	230	ND	1500	ND	WBC:40 (Neutrophils:92%)	Pos	C. neoformans	ND
55	ND	ND	ND	ND	ND	ND	Pos	ND	ND

## Sheet: laboratory findings-blood
Case	WBC counts (cellsμl）	Lymphocyte counts (cellsμl）	CRP (mg/L)	ESR (mm/H)	ANA	C3(g/L)	C4(g/L)
1	ND	880	3	13	1:1000	113	29
2	ND	760	22.9	115	1:100	117	15
3	ND	870	3.5	116	1:160	41	10
4	ND	650	0	30	1:100	92	9
5	ND	820	5	70	1:100	94	37
6	ND	490	99.3	37	1:3200	196	83
7	ND	ND	ND	ND	ND	ND	ND
8	10300	206	ND	ND	ND	60	9
9	ND	ND	700	ND	ND	ND	ND
10	ND	ND	ND	ND	1:1000	ND	ND
11	6200	ND	170	100	ND	ND	ND
12	ND	ND	ND	ND	ND	Low	Low
13	1600	460	1.2	50	1:100	ND	ND
14	ND	ND	ND	ND	ND	Normal	Normal
15	ND	ND	ND	ND	1:80	ND	ND
16	3000	249	ND	ND	1:2560	56	5
17	8570	ND	ND	ND	1:80	ND	ND
18	7260	ND	35.5	115	1:100	160.1	ND
19	ND	ND	ND	ND	ND	ND	ND
20	14100	521.7	ND	18	ND	ND	ND
21	9800	1280	6	40	1:640	Normal	Normal
22	7300	1880	122	2	1:640	74	ND
23	6500	590	70	103	1:320	Normal	Normal
24	8900	685	13	29	1:160	ND	ND
25	6100	440	11	10	1:160	Normal	Normal
26	9100	956	28.5	107	ND	ND	ND
27	1600	ND	ND	ND	1:160	ND	ND
28	6100	725.9	ND	33	1:10000	ND	ND
29	ND	ND	ND	ND	ND	ND	ND
30	10350	ND	ND	ND	ND	77.7	ND
31	13500	1836	ND	ND	ND	ND	ND
32	ND	ND	ND	ND	ND	78.6	35.6
33	2300	ND	ND	102	1:640	24	3
34	6300	ND	ND	ND	ND	ND	ND
35	13200	ND	1.2	93	1:40	71.2	11.2
36	ND	ND	ND	ND	ND	ND	ND
37	24200	2178	101	ND	ND	ND	ND
38	5700	ND	Normal	65	ND	57	12
39	ND	ND	ND	ND	ND	ND	ND
40	6700	1474	ND	87	1:10	112	ND
41	11600	1542	ND	102	Neg	165	31.6
42	3700	100	ND	45	1:80	70	ND
43	3790	ND	ND	35	ND	ND	ND
44	5500	660	Neg	119	ND	ND	ND
45	ND	ND	ND	56	ND	82	10
46	ND	ND	ND	ND	ND	ND	ND
47	5300	ND	ND	80	ND	ND	ND
48	ND	ND	ND	61	ND	20	4
49	ND	ND	ND	ND	ND	ND	ND
50	ND	ND	ND	ND	ND	ND	ND
51	ND	ND	ND	ND	ND	ND	ND
52	ND	ND	ND	ND	ND	ND	ND
53	ND	ND	ND	ND	ND	ND	ND
54	ND	ND	ND	ND	ND	ND	ND
55	3200	ND	ND	ND	ND	ND	ND
