# Supplementary material for: Cryptococcal meningitis in systemic lupus erythematosus patients: pooled analysis and systematic review
Source: Emerg Microbes Infect. 2016 Sep 7;5(9):e95–. doi: 10.1038/emi.2016.93 (PMC5113055; doi:10.1038/emi.2016.93)
Supplement: Supplementary Table 4 [file emi201693x4.xls]

## Sheet: Sheet1
	Supplementary Table S4 Diagnostic details of each individual case
Case	Misdiagnosed as:	Mistherapy after infection	Duration from SLE diagnosed to CM diagnosed (months)	Duration from SLE diagnosed to CM symptom emerged (months)	Duration from CM symptom emerged to CM diagnosed (months)	Studies
1	No	No	84	ND	4	Zhong, Y. 2015
2	No	No	72	ND	13	Zhong, Y. 2015
3	CNS lupus	Prednisone (50 mg/day, 5 days), intravenous methylprednisolone (80 mg/day,7 days) + cyclophosphamide (0.8 g/day,7 days)	3	ND	103	Zhong, Y. 2015
4	No	No	3	ND	12	Zhong, Y. 2015
5	No	No	36	ND	10	Zhong, Y. 2015
6	No	No	25	ND	10	Zhong, Y. 2015
7	CNS lupus; bacteria infection	MMF, P, hydroxychloroquine, piperacillin/tazobactam	7	6	30	Khairullah, S. et al. 2014
8	No	No	60	60	5	Cavalcante, E. G.et al. 2014
9	Bacteria Pneumonia	Ciprofloxacin, meropenem	6 (180 days)	5.77(173 days)	7	Ventura A. P. et al. 2014
10	No	No	Blood cryptococcosis diagnosed with SLE simutanously, and three months later CM diagnosed.	Blood cryptococcosis diagnosed with SLE simutanously, and three months later CM diagnosed.	Blood cryptococcosis diagnosed with SLE simutanously, and three months later CM diagnosed.	Chen, J. et al. 2014
11	No	No	120	116	120	Mete, B. et al. 2013
12	Infection (not cryptococcosis)，lupus activity	Cefuroxime, levofloxacin, P, Glucosidorum Tripterygll Totorum	40	39	22	Zou, Y. et al. 2013
13	CNS lupus	DXM	5	4	30	Changzheng Hospital 2012
14	Tuberculosis	Anti-TB drugs	15	12	90	Prasad, R et al. 2011
15	No	No	4	2	2	Prasad, R et al. 2011
16	No	No	0	0	9	Matsumura, M. et al. 2011
17	CNS lupus	MPN, C, P	12	8	120	Guo, Y. Q. et al. 2011
18	No	No	72	72	14	Li, H. Y. et al. 2010
19	Lupus activity	MPN	86	86	6	Mo, Y. F. et al. 2010
20	CNS lupus	DXM	25	23.67	40	Changzheng Hospital 2010
21	No	No	3	ND	14	Gonzalez, L. A. et al. 2010
22	No	No	4	ND	7	Gonzalez, L. A. et al. 2010
23	No	No	38	ND	28	Gonzalez, L. A. et al. 2010
24	No	No	8	ND	7	Gonzalez, L. A. et al. 2010
25	No	No	8	ND	14	Gonzalez, L. A. et al. 2010
26	No	No	7	4	90	He, Y. Y. et al. 2009
27	No	No	48	48	10	Wang, L. et al. 2009
28	Viral meningitis	Ganciclovir	0	0	10	Changzheng Hospital 2009
29	Bacteria infection	Meropenem	24	23.37	19	Suzuki, K. et al. 2008
30	Bacteria infection; lupus activity	Ceftriaxone, steroid	156	156	7	Kwok, S. K.et al. 2008
31	No	No	6	5.6	12	Changzheng Hospital 2008
32	Bacteria infection	Antibiotics	36	35.3	21	Shen, S. J. et al. 2007
33	Lupus activity	Intravenous MPN, P, intravenous C	0	0	Several days	Huston, K. et al. 2005
34	No	No	48	46	60	Lin, T. et al. 2005
35	CNS lupus	C	2	0	60	Shi, N. F. et al. 2005
36	Infection: tuberculosis	Anti-TB drugs, DXM	41.27	40	38	Jiang, L. et al. 2004
37	No	No	12	12	4	Liou, J. et al. 2003
38	Infection (not cryptococcosis), lupus activity	Steroid, levofloxacin, ceftriaxone	0	0	108	Bi, D. M. et al. 2003
39	No	No	24	23.3	20	Cai, Q. et al. 2003
40	CNS lupus, bacteria infection	MPN, ofloxacin, ceftriaxone	2	1.6	11	Huang, Z. Q. et al. 2003
41	No	No	4	4	90	Changhai Hospital 2003
42	Bacteria and virus infection	Several antibiotics and AntiVirus drugs	2	2	0	Chen, Y. J. et al. 1999
43	No	No	161	161	Several days	Tumietto, F. et al. 1995
44	No	No	11	11	11	Ogushi F et al, 1995
45	No	No	96	96	96	Takeda S et al, 1994
46	CNS lupus	Increased dose of P	55	55	5	Zimmermann i. B. et al. 1992
47	CNS lupus	No	10	10	0	Zimmermann i. B. et al. 1992
48	No	No	2.75	1.5	1.25	Kimura K, 1986
49	No	No	42	37	150	Malas, D. et al. 1977
50	No	No	24	24	0	Speller, D. C. E. et al. 1977
51	No	No	84	83.3	21	Speller, D. C. E. et al. 1977
52	No	No	120	119.6	11	Roberts, S. H. et al. 1976
53	No	No	6	5	30	Khan, M. A. et al. 1975
54	No	No	36	35.3	21	Collins, J. V. et al. 1972
55	No	No	2.8	2.5	9	Collins, D. N et al. 1971
A, azathioprine; CTX: cyclophosphamide; P, Prednisone or prednisolone; MMF: mycophenolate mofetil; DXM: dexamethasone; IVMP: methylprednisolone; MTX: methotrexate
