# Supplementary material for: Cryptococcal meningitis in systemic lupus erythematosus patients: pooled analysis and systematic review
Source: Emerg Microbes Infect. 2016 Sep 7;5(9):e95–. doi: 10.1038/emi.2016.93 (PMC5113055; doi:10.1038/emi.2016.93)
Supplement: Supplementary Table 5 [file emi201693x5.xls]

## Sheet: Sheet1
	Supplementary Table S5 Therapeutic details of each individual case
Case	Drug used at or just prior to the diagnosis of cryptococcosis	Prednisone equivalent	Anti-fungal treatment: induction and consolidation	Anti-fungal treatment: maintenance	Corticosteriods and/or immunosuppressant	Duration from CM diagnosed to sterile CSF (months)	Residuals at the endpoint of following up
1	P (5mg/day), HCQ, AZA	5 mg/day	FLUC (400mg/day), 5-FC	FLUC (200 mg/day, oral)	ND	36 (3rd time)	No
2	P (15mg/day), AZA	15 mg/day	L-AmB, AmB (total 3g), FLUC, 5-FC	FLUC (200 mg/day, oral)	ND	13 (3rd time)	No
3	IVMP (25mg/day), cefminox sodium (3–4 days)	31.25 mg/day	FLUC (400mg/day), 5-FC	FLUC (200 mg/day, oral)	ND	205 (3rd time)	Headache, seizure, blurred vision
4	IVMP (45mg/day), CTX, HCQ	56.25 mg/day	FLUC (400mg/day), AmB (total 3g), 5-FC	FLUC (200 mg/day, oral)	ND	130 (3rd time)	No
5	P (15mg/day), MTX, AZA, HCQ	15 mg/day	AmB (total 3g), FLUC, 5-FC	FLUC (200 mg/day, oral)	ND	22 (3rd time)	No
6	IVMP (40mg/day), AZA, MTX	50 mg/day	FLUC (400mg/day), AmB (total 3g), 5-FC	FLUC (200 mg/day, oral)	ND	270 (3rd time)	No
7	P (25mg/day), piperacillin/tazobactam (14 days)	25 mg/day	AmB (35mg/day, 5 weeks) + FLUC (800mg/day, 4 weeks)	FLUC (800mg/day, 8 weeks, then 600-800mg/day)	IVMP (250 mg/day, three days) + MMF (500mg-1g/day) + HCQ (400 mg/day) + P (20mg/day)	35 (3rd time)	No
8	AZA (3.0 mg/kg/day).	0 mg/day	L-AmB (3 mg/Kg/day)	ND	ND	Died	Died
9	CTX (500mg, 2/month, i.v., total 3 doses)	0 mg/day	L-AmB (1 mg/kg/day) + 5-FC (100 mg/Kg/day)	FLUC (200mg/day, 12 months, oral)	ND	28	No
10	P (50mg/day, 30 days)	50 mg/day	FLUC (400mg/day, 1 week; 200mg/day, 1 month) + L-AmB (5-40mg/day, 29days) + 5-FC (4g/day)	FLUC (200mg/day) + 5-FC (4g/day)	P (39mg/day),	ND	ND
11	IVMP (16 mg/day, 2 years)	20 mg/day	L-AmB (5 mg/kg/day)+ FLUC	ND	ND	51	Speech impairment
12	P (30mg/day, 3years)	30 mg/day	AmB + FLUC	FLUC 200mg/day, i.v.，3 months)	ND	ND	No
13	P (20mg/day)	20 mg/day	AmB (i.i.) + FLUC (150mg/day) 5-FC (1.5mg 3/day)	FLUC (150mg/day), 5-FC (1.5mg 3/day)	DXM (0.75mg/day)	40	No
14	P (15 mg/day)	15 mg/day	AmB+5-FC	ND	ND	42	No
15	P (7.5 mg/day) + MTX (15 mg/week), 2 years	7.5 mg/day	AmB (0.7–1 mg/kg/day) + 5-FC	ND	P (0.25 mg/kg/day)	ND	No
16	ND	ND	FLUC (800mg/day, i.v.) + 5-FC (8000mg/day 8 weeks, then 400/day, orally)	FLUC (400mg/day, 12 months, orally)	P (30mg/day)	ND	No
17	P (60 mg/day) + CTX (1.0g/week)	60 mg/day	5-FC + AmB	ND	P (40mg/day, i.v.)	ND	ND
18	P (60mg/day, orally)	60 mg/day	FLUC (0.4g/day, i.v.) + 5-FC (3.0g/day, orally), then FLUC + L-AmB (25-150mg/day, i.v.)	FLUC (400mg/day, i.v.)	DXM (2mg/day, i.v.) + P (15mg/day, orally)+ AZA (50mg/day, orally)	ND	No
19	IVMP (500mg/day, pulse therapy)	625 mg/day	FLUC (0.2g/day, i.v., 90 days) + 5-FC (4.0g/day, orally, 90 days)	Died before treatment	ND	Died	Died
20	DXM (10mg/day)	66.67 mg/day	AmB + 5-FC	Voriconazole (400mg/day, orally)	DXM	130	No
21	P (25mg/day), intravenous CTX pulse, chloroquine	25 mg/day	AmB (2 weeks), then FLUC (400 mg/day, more then 8 weeks)	FLUC (200 mg/day, median duration 25.5 months)	ND	ND	No
22	P (60mg/day), intravenous CTX pulse, chloroquine	60 mg/day	AmB (2 weeks), then FLUC (400 mg/day, more then 8 weeks)	FLUC (200 mg/day, median duration 25.5 months)	ND	ND	No
23	P (60mg/day)	60 mg/day	AmB (2 weeks), then FLUC (400 mg/day, more then 8 weeks)	FLUC (200 mg/day, median duration 25.5 months)	ND	ND	No
24	P (40mg/day), intravenous CTX pulse, chloroquine	40 mg/day	AmB (2 weeks), then FLUC (400 mg/day, more then 8 weeks)	FLUC (200 mg/day, median duration 25.5 months)	ND	ND	No
25	P (40mg/day), AZA, danazol	40 mg/day	AmB (2 weeks), then FLUC (400 mg/day, more then 8 weeks)	FLUC (200 mg/day, median duration 25.5 months)	ND	ND	No
26	P (30mg/day)	30 mg/day	Refuse treatment	Refuse treatment	P (50mg/day, 1 months)	Refuse treatment	Refuse treatment
27	P (10mg/day)	10 mg/day	AmB (1-30mg/day, i.v.,totally 356mg) + FLUC (0.4g/day)	FLUC (100mg/day, i.v., 3 months)	ND	ND	ND
28	Tripterygium Glycosides	0 mg/day	AmB (i.v., i.i.)	ITCZ (400mg/day) + FLUC (150mg/d)	ND	62	No
29	P (tapered from 50 mg/day)	≤50 mg/day	FLUC (400mg/day)	ND	ND	Died	Died
30	Deflazacort (24mg) + MMF (1000mg), 1 year.	240-480 mg/day	AmB + 5-FC	FLUC (8 weeks)	ND	21	No
31	IVMP (36mg/day)	45.00 mg/day	L-AmB (180mg/day, i.v.)	Died before treatment	IVMP (40mg/day, i.v.) + MMF (500mg/day,orally)	Died	Died
32	P (orally)	ND	AmB (25mg/day, i.v., 0.50mg/week, i.i.)， then 5-FC (4g/day, orally)	ND	IVMP (40mg/day, i.v.)	ND	ND
33	ND	ND	L-AmB (14 days), then FLUC (42 days)	ND	Corticosteroids (gradually tapered)	30	ND
34	CTX (0.6g/day, 2 days/week, 2 months) + P (40mg/day, orally, 2 months)	40 mg/day	FLUC (0.4g/day, i.v., 7 days)	Refuse treatment	IVMP (40mg/day, i.v., 7days)	Refuse treatment	Refuse treatment
35	IVMP (80mg/days, 10days)	100 mg/day	AmB (1-30mg/day, i.v.,totally 3 g) + FLUC (0.4-0.2g/day)	FLUC (100mg/day, i.v.，3 months)	P	ND	No
36	P (50 mg/day) + Antituberculosis drugs	50 mg/day	Refuse treatment	Refuse treatment	Refuse treatment	Refuse treatment	Refuse treatment
37	P (40mg/day) + CTX (100mg/day) + hydroxychloroquin (200mg/day)for 7months	40 mg/day	AmB (0.3-1mg/kg/day, total 1.95g) + FLUC 200 mg/day	FLUC (200 mg/day)	ND	42	No
38	P (40mg/day, orally)	40 mg/day	AmB (i.v., i.i.) + FLUC (i.v.)	Died before treatment	ND	Died	Died
39	DXM (1.5mg/day)+ AZA + hydroxychloroquine	10 mg/day	AmB + FLUC	ND	Discontinued	ND	No
40	P (60mg/day, orally) + CTX (totally 4.6g, i.v.)	60 mg/day	Refuse treatment	Refuse treatment	Refuse treatment	Died	Died
41	P (15mg/day)	15 mg/day	AmB (10-20mg/day, i.v., 0.1-0.9mg/day, i.i.)+FLUC (0.4mg/day, i.v.)	ITCZ (100mg/day)	P (15mg/day)	57	No
42	DXM (10mg/day, i.v.) + antibiotics + Antiviral agents	66.67 mg/day	FLUC (0.4g/day, i.v.) + ITCZ (0.4g/day, orally)	FLUC (200mg/day, orally, 14 weeks)	P (20mg/day)	45	No
43	IVMP (12mg/day, i.v.) + CTX (1mg/kg/day)	15.00 mg/day	FLUC (600mg/3days, then 400mg/2days, then 200mg/2days i.v.)	FLUC (200mg/2days i.v.)	CTX stopped	ND	ND
44	P (5mg/day)	5 mg/day	Miconazole (400-1200mg/day i.v.) + 5-FC (4-8g/day, p.o.) + Ketoconazole (300-1200mg/day, p.o)	ND	P (5-30mg/day)	8	No
45	P (20mg/day)+AZA	20 mg/day	FLUC (400-100mg/day)+5-FC(6g/day)	ND	P (20*10mg/2day)	1	No
46	P (20mg/day, oral)	20 mg/day	AmB (1.390g, i.v.) + 5-FC (4g/d)	ND	P (rapidly tapered and discontinued)	42	Third cranial nerve palsy
47	P (10mg/day)	10 mg/day	5-FC (3g/d, 3 weeks),then AmB (total 525 mg, i.v.)	ND	P	ND	No
48	P (20mg/day)	20 mg/day	AmB (total 1895mg)+5-FC (6g/day, 588g)	ND	P (2.5-30mg/day)	3	Chronic thyroiditis
49	P (3 years)	ND	AmB (i.v., i.t.) + 5-FC	ND	ND	Died	Died
50	P (20mg/day) + AZA	20 mg/day	5-FC (150 mg/kg/day, total 390g, i.v.), then AmB (total 1.3g, i.v.)	ND	ND	ND	ND
51	Corticosteroids (high dose)	≥60 mg/day	5-FC (2×3-2g/day, total 1260g,oral)+ 5-FC (2-1×100mg/week, total 1g, i.t.) + AmB (25 mg-1g/kg/day, total 1.2g i.v.)	ND	ND	Died	Died
52	P (20mg/day) + AZA (150mg/day)	20 mg/day	AmB (total 1.6 g, 1 month) + 5-FC (total 5.2g, 17 days, Orally)	ND	ND	33	ND
53	P (20mg/d, 5 months)	20 mg/day	AmB (10mg to 35mg/day, total 1 g,4 months)	ND	Hydrocortisone (40mg/day)	21	No
54	IVMP (10-15mg/day )	12.50 mg-18.75 mg/day	AmB (1-40mg/day,6 weeks + 40mg/day 9 weeks,total 3.8 g,i.v.), then AmB (0.5mg, 2/week，5weeks, 6.5mg, i.i.) + hydrocortisone (20mg, 2/week，5weeks, i.i.)	ND	P (60-20mg/day,oral)	ND	No
55	P (40mg/d), AZA (100mg/day), methyldopa (250mg/day), tetracycline	40 mg/day	Died before treatment	Died before treatment	Died before treatment	Died before treatment	Died before treatment
A, azathioprine; CTX: cyclophosphamide; P, Prednisone or prednisolone; MMF: mycophenolate mofetil; DXM: dexamethasone; IVMP: methylprednisolone; MTX: methotrexate; AmB: Amphotericin B; FLUC: Fluconazole; 5-FC: Fluorocytosine; L-AmB: liposomal AmB; ITCZ：itraconazole; AZA, azathioprine; C: cyclophosphamide; P, Prednisone; Pl, prednisolone; MMF: mycophenolate mofetil; DXM: dexamethasone; IVMP: methy…

## Sheet: Sheet2
Therapeutic strategies of individual cases
	Notes
Anti-fungal treatment
Induction and consolidation therapy
AmB/ L-AmB combined with FLUC	Applied in 15 cases (one died)
AmB/ L-AmB combined with 5-FC	Applied in 13 cases (one died)
FLUC combined with 5-FC	Applied in five cases (one died)
AmB/ L-AmB combined with FLUC and 5-FC	Applied in seven (no one died)
Others	Applied in 10 cases: three cases took FLUC monotherapy (one died ); five cases took AmB/ L-AmB monotherapy (two died ); one took 5-FC followed by AmB and died; one took FLUC combined with Itraconazole and survived; one took Miconazole combined with 5-FC and Ketoconazole and survived
Maintenance therapu]y
FLUC monotherapy	Applied in 22 cases
FLUC with 5-FC	Applied in two cases
Others	Applied in three cases: one took Itraconazole monotherapy, one took Itraconazole +FLUC; one took Voriconzole monotherapy
Died before anti-fungal treatment finished	Four cases died Before treatment; four cases died during treatment
Control of SLE
Corticosteroids or immunosuppressors used	Applied in 20 cases
Corticosteroids	Applied in 20 cases
Immunosuppressors	Applied in three cases
AmB: Amphotericin B; L-AmB: Amphotericin B liposome; FLUC: fluconazole; 5-FC: flucytosine;
